# Supplementary material for: Chromosome-level assembly of Dictyophora rubrovolvata genome using third-generation DNA sequencing and Hi-C analysis
Source: G3 (Bethesda). 2023 May 13;13(8):jkad102. doi: 10.1093/g3journal/jkad102 (PMC10411574; doi:10.1093/g3journal/jkad102)
Supplement: jkad102_Supplementary_Data [file jkad102_supplementary_data.xls]

## Sheet: Table S1
Table S1 BUSCO analysis statistic of 6 fungi.
	Dictyophora rubrovolvata		Dictyophora indusiata [1]		Sparassis latifolia [2]		Tremella fuciformis [3]		Naematelia aurantialba [3]		Ganoderma lucidum [4]
BUSCO	Numbers	Percentage	Numbers	Percentage	Numbers	Percentage	Numbers	Percentage	Numbers	Percentage
Total Lineage BUSCOs	290	1	290	1	290	1	290	1	290	1	290	1
Complete BUSCOs (C)	233	0.8034	254	0.8758	267	0.9207	268	0.9241	270	0.931	276	0.9517
Complete and single-copy BUSCOs (S)	232	0.8	116	0.4	258	0.8897	-	-	-	-	267	0.9207
Complete and duplicated BUSCOs(D)	1	0.0034	138	0.4758	9	0.031	-	-	-	-	9	0.031
Fragmented BUSCOs(F)	9	0.031	12	0.0413	8	0.0276	4	0.0138	7	0.0241	3	0.0103
Missing BUSCOs(M)	48	0.1655	24	0.0827	15	0.0517	18	0.0621	13	0.0448	11	0.0379
Reference:
[1] Duan M, Long S, Wu X, Feng B, Qin S, Li Y, Li X, Li C, Zhao C, Wang L, Yan Y, Wu J, Zhao F, Chen Z, Wang Z. Genome, transcriptome, and metabolome analyses provide new insights into the resource development in an edible fungus Dictyophora indusiata. Front Microbiol. 2023;14:1137159. doi:10.3389/fmicb.2023.1137159
[2] Yang C, Ma L, Xiao DL, Liu XY, Jiang XL, Lin YQ. Chromosome-scale assembly of the Sparassis latifolia genome obtained using long-read and Hi-C sequencing. G3 (Bethesda). 2021;11(8):jkab173. doi:10.1093/g3journal/jkab173
[3] Sun T, Zhang YX, Jiang H, Yang K, Wang SY, Wang R, Li S, Lei P, Xu H, Qiu YB, Sun DF. Whole Genome sequencing and annotation of Naematelia aurantialba (Basidiomycota, Edible-Medicinal Fungi). Journal of Fungi. 2021;8(1):6-24. doi:10.3390/jof8010006
[4] Wu TH, Cai MJ, Hu HP, Jiao CW, Zhang Z, Liu YC, Chen J, Xiao C, Li XM, Gao X, Chen SD, Wu QP, Xie YZ. Whole-genome sequencing and transcriptome analysis of Ganoderma lucidum strain Yw-1-5 provides new insights into the enhanced effect of tween80 on exopolysaccharide production. Journal of fungi. 2022;8(10):1081-1099. doi:10.3390/jof8101081

## Sheet: Table S2
Table S2 General features of the 19 fungi.
	Strain	Size (bp)	Scaffold number	Scaffold N50 length (bp)	Contigs number	Contig N50 length (bp)	GC content (%)	Number of protein-coding genes	Download website
Agaricus bisporus	H97	30233745	29	2334609	254	262535	46.5	10448	https://www.ncbi.nlm.nih.gov/genome/858?genome_assembly_id=31528
Agrocybe pediades	AH 40210	45056484	1384	104667	2786	39150	48.1	17274	https://www.ncbi.nlm.nih.gov/genome/91521?genome_assembly_id=1500205
Antrodia cinnamomea	W1	33488316	-	-	36	2123879	50.7	14017	https://www.ncbi.nlm.nih.gov/genome/113784?genome_assembly_id=1841920
Boletus edulis	BED1	66525486	-	-	593	420549	50.3	18718	https://www.ncbi.nlm.nih.gov/genome/17634?genome_assembly_id=1482254
Clathrus columnatus	MO-923	36509728	-	-	19	3174166	41.3	10514	https://www.ncbi.nlm.nih.gov/genome/108315?genome_assembly_id=1741128
Coprinopsis cinerea	okayama7#130	36192590	-	-	68	3468139	51.6	13356	https://www.ncbi.nlm.nih.gov/genome/71?genome_assembly_id=22772
Cordyceps militaris	CM01	32268578	32	4551492	597	108187	51.4	9651	https://www.ncbi.nlm.nih.gov/genome/10687?genome_assembly_id=39585
Dictyophora indusiata	Gutian-1	67320000	-	-	216	790000	44.05	19909	https://www.ncbi.nlm.nih.gov/genome/93610?genome_assembly_id=2073315
Dictyophora rubrovalvata	Di001	32887857	132	2711256	136	2480000	45.16	9725	Our sequenced genome data
Laccaria bicolor	S238N-H82	64877444	665	784691	4401	71011	47.1	18215	https://www.ncbi.nlm.nih.gov/genome/?term=Laccaria+bicolor
Lentinula edodes	L808	45870312	25	4935280	51	2167243	46.08	9804	https://www.ncbi.nlm.nih.gov/genome/10984?genome_assembly_id=1602495
Lepista nuda	CBS 247.69	43493018	822	265056	2530	65035	46.2	14876	https://www.ncbi.nlm.nih.gov/genome/?term=lepista+nuda
Ophiocordyceps sinensis	CO18	78515811	10603	11986	25873	5394	46.1	6972	https://www.ncbi.nlm.nih.gov/genome/11415?genome_assembly_id=300823
Pleurotus eryngii	ATCC 90797	44606964	609	241626	1787	87948	49.5	15954	https://www.ncbi.nlm.nih.gov/genome/45890?genome_assembly_id=1500182
Pleurotus ostreatus	PC9	34970470	17	3500734	-	-	50.9	11692	https://www.ncbi.nlm.nih.gov/genome/909?genome_assembly_id=985531
Pleurotus pulmonarius	ss13	42552915	17	3242126	-	-	51	11873	https://www.ncbi.nlm.nih.gov/genome/91460?genome_assembly_id=895910
Sparassis latifolia	Minxiu No.1	41412529	22	3306115	49	1509579	51.5	13103	Our sequenced genome data
Tricholoma matsutake	945	175758422	2545	320875	19288	18170	45.8	22781	https://www.ncbi.nlm.nih.gov/genome/17626?genome_assembly_id=1473920
Wolfiporia cocos	MD-104	50483556	348	2538849	1625	109659	52	12212	https://www.ncbi.nlm.nih.gov/genome/3195?genome_assembly_id=34386
Average:		5.27907e+07					48.1732	13741.8

## Sheet: Table S3
Table S3 Summary of Hi-C auxiliary assembly results
Read Pairs Number	Base Number	GC content (%)	Q30 ratio (%)
20136612	6030647868	43.25	94.03

## Sheet: Table S4
Table S4 Statistics of mapping results between Hi-C library and genome
Mapping Type	Number	Ratio (%)
Total Read Pairs	20136612	100
Mapped Reads	38335261	95.19
Unique Mapped Read Pairs	16297030	80.93

## Sheet: Table S5
Table S5 Statistics of each type of Hi-C sequencing data
Type	Number	Ratio（%）
Unique Paired Alignments	16297030	100
Valid Interaction Pairs	12115530	74.34
Dangling End Pairs	3152384	19.34
Re-ligation Pairs	232846	1.43
Self-cycle Pairs	135762	0.83
Dumped Pairs	660508	4.05
Unique Paired Alignments: read pairs uniquely aligned to the genome
Valid Interaction Pairs: valid read pairs
Dangling End Pairs: read pairs of end dangling type in invalid data
Re-ligation Pairs: read pairs of adjacent connection type in invalid data
Self-circle Ligation: read pairs of self-connecting type in invalid data
Dumped Pairs: the other undefined read pairs in invalid data

## Sheet: Table S6
Table S6 Statistic of gene prediction
Method	Software	Species	Gene number
Ab initio based	Augustus		8940
	Genscan		5608
	GeneID		9251
	GlimmerHMM		12479
	SNAP		10993
RNA-seq based	PASA		16745
	TransDecoder		20637
Homology based	GeMoMa	Clathrus columnatus	7237
Integration	EVM		9725

## Sheet: Table S7
Table S7 Annotation statistics of genomic functions using different databases.
Database	Number	100<=length<300	length>=300	Annotated percent(%)
GO_Annotation	4001	1004	2924	0.4585
KEGG_Annotation	3046	804	2193	0.349
KOG_Annotation	4899	1130	3724	0.5614
Pfam_Annotation	6492	1586	4834	0.7439
Swissprot_Annotation	5282	1207	4018	0.6052
TrEMBL_Annotation	8298	2216	5960	0.9508
nr_Annotation	8671	2363	6173	0.9936
All_Annotated	8727	2390	6198	1

## Sheet: Table S8
Table S8 KOG classification of proteins in D. rubrovalvata
#ID	Class_Name	Numbers	percent(%)
R	General function prediction only	850	0.153208
O	Posttranslational modification, protein turnover, chaperones	536	0.0966114
T	Signal transduction mechanisms	392	0.0706561
J	Translation, ribosomal structure and biogenesis	308	0.0555155
S	Function unknown	308	0.0555155
I	Lipid transport and metabolism	296	0.0533526
U	Intracellular trafficking, secretion, and vesicular transport	289	0.0520908
Q	Secondary metabolites biosynthesis, transport and catabolism	287	0.0517304
C	Energy production and conversion	285	0.0513699
K	Transcription	262	0.0472242
G	Carbohydrate transport and metabolism	238	0.0428983
A	RNA processing and modification	237	0.0427181
E	Amino acid transport and metabolism	236	0.0425379
L	Replication, recombination and repair	199	0.0358688
D	Cell cycle control, cell division, chromosome partitioning	177	0.0319034
P	Inorganic ion transport and metabolism	119	0.0214492
Z	Cytoskeleton	112	0.0201875
B	Chromatin structure and dynamics	97	0.0174838
H	Coenzyme transport and metabolism	96	0.0173035
F	Nucleotide transport and metabolism	75	0.0135184
M	Cell wall/membrane/envelope biogenesis	55	0.00991348
V	Defense mechanisms	54	0.00973324
Y	Nuclear structure	30	0.00540735
N	Cell motility	5	0.000901226
W	Extracellular structures	5	0.000901226
#ID	Class_Name	Numbers
J	Translation, ribosomal structure and biogenesis	308
A	RNA processing and modification	237
K	Transcription	262
L	Replication, recombination and repair	199
B	Chromatin structure and dynamics	97
D	Cell cycle control, cell division, chromosome partitioning	177
Y	Nuclear structure	30
V	Defense mechanisms	54
T	Signal transduction mechanisms	392
M	Cell wall/membrane/envelope biogenesis	55
N	Cell motility	5
Z	Cytoskeleton	112
W	Extracellular structures	5
U	Intracellular trafficking, secretion, and vesicular transport	289
O	Posttranslational modification, protein turnover, chaperones	536
C	Energy production and conversion	285
G	Carbohydrate transport and metabolism	238
E	Amino acid transport and metabolism	236
F	Nucleotide transport and metabolism	75
H	Coenzyme transport and metabolism	96
I	Lipid transport and metabolism	296
P	Inorganic ion transport and metabolism	119
Q	Secondary metabolites biosynthesis, transport and catabolism	287
R	General function prediction only	850
S	Function unknown	308

## Sheet: Table S9
Table S9 KEGG classification of proteins in D. rubrovalvata
#GO_classify1	GO_classify2	EVM.final.gene.gff3.pep
#Total_gene		4001
molecular function	catalytic activity	2058
molecular function	binding	1500
molecular function	transporter activity	185
molecular function	structural molecule activity	123
molecular function	molecular function regulator	38
molecular function	antioxidant activity	36
molecular function	signal transducer activity	31
molecular function	nucleic acid binding transcription factor activity	26
molecular function	transcription factor activity, protein binding	18
molecular function	electron carrier activity	17
molecular function	molecular transducer activity	9
molecular function	protein tag	2
molecular function	nutrient reservoir activity	2
molecular function	translation regulator activity	1
cellular component	cell part	1722
cellular component	cell	1702
cellular component	organelle	1229
cellular component	membrane	1092
cellular component	organelle part	649
cellular component	macromolecular complex	632
cellular component	membrane part	589
cellular component	membrane-enclosed lumen	141
cellular component	extracellular region	25
cellular component	virion	18
cellular component	virion part	18
cellular component	supramolecular complex	12
cellular component	nucleoid	7
cellular component	extracellular region part	2
cellular component	cell junction	1
biological process	metabolic process	1873
biological process	cellular process	1777
biological process	single-organism process	1176
biological process	localization	543
biological process	biological regulation	485
biological process	cellular component organization or biogenesis	445
biological process	response to stimulus	294
biological process	signaling	80
biological process	reproduction	51
biological process	reproductive process	49
biological process	detoxification	34
biological process	developmental process	21
biological process	growth	16
biological process	multi-organism process	15
biological process	multicellular organismal process	4
biological process	cell killing	3
biological process	biological adhesion	1
biological process	locomotion	1

## Sheet: Table S10
Table S10 KEGG classification of proteins in D. rubrovalvata
KEGG	#pathway	pathway_id	Gene_number	Gene_id	KOs
cellular processes	Cell cycle - yeast	ko04111	74	EVM00G000320.1;EVM00G002210.1;EVM00G003310.1;EVM00G004390.1;EVM00G004480.1;EVM00G005650.1;EVM00G005720.1;EVM00G006530.1;EVM00G006950.1;EVM00G007450.1;EVM00G007990.1;EVM00G009480.1;EVM01G003180.1;EVM01G003410.1;EVM01G004090.1;EVM01G004470.1;EVM01G004540.1;EVM01G005210.1;EVM01G006590.1;EVM01G007460.1;EVM01G008630.1;EVM02G004280.1;EVM02G005650.1;EVM02G005830.1;EVM02G006500.1;EVM03G002130.1;EVM03G002…	K08866+K02830+K06628+K03352+K03350+K03361+K02219+K18669+K10259+K02210+K03094+K06679+K02178+K03357+K03364+K03353+K02516+K06669+K02603+K04382+K02542+K02537+K02541+K02209+K03456+K02216+K06682+K06675+K03347+K06666+K03349+K06662+K02213+K02309+K06670+K03114+K02540+K03355+K02179+K06636+K03868+K03363+K06671+K02605+K02212+K06666+K02307+K02365+K06677+K06678+K02607+K02180+K06636+K06672+K06636+K06636+K06636+…
cellular processes	Endocytosis	ko04144	39	EVM00G001850.1;EVM00G002720.1;EVM00G002870.1;EVM00G004230.1;EVM00G006820.1;EVM00G009650.1;EVM01G002250.1;EVM01G002320.1;EVM01G003160.1;EVM02G002240.1;EVM02G003400.1;EVM02G003670.1;EVM02G004090.1;EVM02G006710.1;EVM03G001750.1;EVM03G004910.1;EVM03G006700.1;EVM04G001820.1;EVM04G005290.1;EVM05G001430.1;EVM05G002930.1;EVM05G003130.1;EVM06G006190.1;EVM07G002630.1;EVM07G003310.1;EVM07G003740.1;EVM07G004…	K03283+K10591+K18443+K12183+K12191+K12471+K12195+K07897+K12200+K12182+K12196+K12199+K07897+K11824+K01115+K07904+K07889+K12188+K07941+K12493+K01115+K11866+K11827+K04705+K11839+K04646+K12189+K15053+K04513+K07937+K12198+K12193+K12194+K18442+K07937+K12197+K12492+K01115+K12190
cellular processes	Meiosis - yeast	ko04113	54	EVM00G002210.1;EVM00G002420.1;EVM00G003310.1;EVM00G003390.1;EVM00G004390.1;EVM00G004480.1;EVM00G007450.1;EVM00G009480.1;EVM01G003180.1;EVM01G003410.1;EVM01G004470.1;EVM01G005210.1;EVM01G005790.1;EVM01G006590.1;EVM01G007460.1;EVM01G008630.1;EVM02G001490.1;EVM02G004280.1;EVM02G004510.1;EVM02G005650.1;EVM02G005830.1;EVM02G006500.1;EVM03G002130.1;EVM03G004510.1;EVM03G006500.1;EVM03G007760.1;EVM04G000…	K02830+K04345+K06628+K11584+K03352+K03350+K02210+K06679+K02178+K03357+K03353+K06669+K04345+K02603+K04382+K02542+K06269+K02537+K12765+K02541+K02209+K03456+K02216+K12761+K03349+K06662+K02213+K02309+K03114+K10878+K10878+K02540+K03355+K06636+K03363+K06671+K02605+K02212+K06269+K02365+K12761+K02607+K06636+K06636+K06636+K06636+K03348+K02542+K02542+K02606+K06639+K04563+K12767+K02214
cellular processes	Peroxisome	ko04146	53	EVM00G000110.1;EVM00G004300.1;EVM00G004980.1;EVM00G007210.1;EVM00G008980.1;EVM00G009840.1;EVM01G000730.1;EVM01G001010.1;EVM01G002080.1;EVM01G002380.1;EVM01G004720.1;EVM01G007620.1;EVM01G008790.1;EVM02G000260.1;EVM02G005160.1;EVM02G005320.1;EVM02G005370.1;EVM02G005760.1;EVM02G006510.1;EVM03G002850.1;EVM03G002890.1;EVM03G003620.1;EVM03G004020.1;EVM03G005760.1;EVM04G002980.1;EVM04G003740.1;EVM04G006…	K00624+K01897+K01897+K13339+K01897+K03781+K13237+K08764+K13335+K13343+K13338+K13348+K01796+K00031+K13348+K13346+K15628+K13350+K03426+K13337+K00232+K08726+K08726+K01897+K13342+K13342+K11992+K01640+K13336+K01897+K13237+K04565+K00624+K11992+K04564+K13341+K00830+K00624+K07513+K13344+K15628+K01897+K11187+K01897+K06664+K08726+K01640+K01897+K01897+K04564+K03781+K03781+K12663
cellular processes	Phagosome	ko04145	45	EVM00G002760.1;EVM00G004420.1;EVM00G007400.1;EVM00G008100.1;EVM00G008540.1;EVM00G010350.1;EVM01G002320.1;EVM01G002840.1;EVM01G004480.1;EVM01G004490.1;EVM01G007760.1;EVM01G008970.1;EVM02G002240.1;EVM02G003410.1;EVM02G004090.1;EVM02G005350.1;EVM02G005890.1;EVM02G006090.1;EVM03G003500.1;EVM03G003870.1;EVM03G006700.1;EVM04G000340.1;EVM04G001070.1;EVM04G003940.1;EVM04G007680.1;EVM04G007730.1;EVM05G004…	K02145+K02154+K02144+K10956+K02149+K07375+K07897+K07375+K00914+K00914+K02153+K08008+K12182+K10413+K07897+K10413+K07342+K04392+K10089+K08054+K07889+K00921+K02150+K03661+K05692+K05692+K08008+K02146+K02147+K02148+K02155+K02155+K09481+K10415+K02152+K00921+K00921+K07374+K07374+K08492+K08517+K05692+K05692+K10416+K08488
environmental information processsing	MAPK signaling pathway - yeast	ko04011	28	EVM00G002400.1;EVM00G003730.1;EVM01G002790.1;EVM01G005730.1;EVM02G004240.1;EVM02G005450.1;EVM03G004550.1;EVM03G005500.1;EVM03G007910.1;EVM04G001130.1;EVM04G004120.1;EVM04G005230.1;EVM04G005450.1;EVM04G007520.1;EVM06G001830.1;EVM06G002810.1;EVM06G003380.1;EVM07G005100.1;EVM08G003100.1;EVM09G002550.1;EVM09G004160.1;EVM0G007760.1;EVM10G002080.1;EVM10G002370.1;EVM10G002380.1;EVM10G002390.1;EVM10G0024…	K11238+K11228+K11240+K04464+K11229+K11230+K11246+K09291+K04441+K04409+K08294+K11227+K11236+K01759+K11232+K02677+K11232+K04464+K04513+K11237+K11233+K04409+K11215+K04627+K04627+K04627+K04627+K04627
genetic information processing	Aminoacyl-tRNA biosynthesis	ko00970	41	EVM00G001590.1;EVM00G001840.1;EVM00G006420.1;EVM00G007530.1;EVM01G001840.1;EVM01G005230.1;EVM01G006090.1;EVM02G002400.1;EVM02G007190.1;EVM02G007520.1;EVM03G002740.1;EVM03G003480.1;EVM03G004180.1;EVM04G003150.1;EVM04G004620.1;EVM04G007010.1;EVM05G000580.1;EVM05G001080.1;EVM05G004770.1;EVM05G004980.1;EVM05G006220.1;EVM07G002960.1;EVM07G004580.1;EVM08G002980.1;EVM09G000170.1;EVM09G000660.1;EVM09G000…	K01867+K01887+K01889+K01885+K01874+K01876+K01893+K01885+K01876+K01875+K01870+K01880+K01892+K01866+K04567+K01872+K01875+K01868+K01893+K00604+K01873+K01883+K02433+K01881+K01876+K01886+K01889+K01890+K02434+K01866+K01874+K01869+K01885+K01886+K01881+K01890+K01889+K01872+K01870+K01869+K01867
genetic information processing	Basal transcription factors	ko03022	31	EVM00G000510.1;EVM00G000710.1;EVM00G002490.1;EVM00G004350.1;EVM00G005980.1;EVM00G009920.1;EVM01G007360.1;EVM02G001000.1;EVM02G003650.1;EVM02G007570.1;EVM02G008750.1;EVM02G009270.1;EVM03G004940.1;EVM03G006270.1;EVM04G001880.1;EVM04G003260.1;EVM04G003860.1;EVM05G001200.1;EVM05G001420.1;EVM05G005360.1;EVM06G003150.1;EVM07G001090.1;EVM07G003490.1;EVM08G000480.1;EVM08G000640.1;EVM08G000810.1;EVM09G000…	K03139+K03123+K10842+K03120+K10844+K06634+K10843+K03144+K03130+K03125+K03139+K03138+K03128+K03132+K03126+K03143+K03141+K03142+K03139+K03136+K03131+K03122+K03134+K03139+K03123+K03137+K03133+K03138+K03124+K03135+K03137
genetic information processing	Base excision repair	ko03410	24	EVM00G001540.1;EVM00G008380.1;EVM00G008790.1;EVM01G004220.1;EVM01G009330.1;EVM02G001480.1;EVM02G005540.1;EVM02G009640.1;EVM02G009650.1;EVM03G001680.1;EVM03G003040.1;EVM03G005360.1;EVM03G006190.1;EVM04G001420.1;EVM04G004150.1;EVM04G005430.1;EVM05G006830.1;EVM06G002360.1;EVM07G004320.1;EVM07G005300.1;EVM08G003050.1;EVM08G004840.1;EVM09G000670.1;EVM10G000320.1;	K10773+K03660+K10771+K03504+K10801+K10747+K10563+K10747+K10747+K02324+K10798+K04799+K02330+K01247+K10747+K04802+K04799+K03506+K02327+K10771+K03575+K03649+K02325+K03512
genetic information processing	DNA replication	ko03030	35	EVM00G003450.1;EVM00G004320.1;EVM00G005780.1;EVM00G007450.1;EVM00G009300.1;EVM01G004220.1;EVM01G007840.1;EVM01G008630.1;EVM02G001480.1;EVM02G005650.1;EVM02G005830.1;EVM02G007530.1;EVM02G009290.1;EVM02G009640.1;EVM02G009650.1;EVM03G001680.1;EVM03G002570.1;EVM03G005360.1;EVM04G004150.1;EVM04G005430.1;EVM04G006440.1;EVM05G002250.1;EVM05G004960.1;EVM05G006830.1;EVM06G002360.1;EVM06G002790.1;EVM06G003…	K02685+K10755+K07466+K02210+K03469+K03504+K10756+K02542+K10747+K02541+K02209+K10755+K10743+K10747+K10747+K02324+K10742+K04799+K10747+K04802+K02540+K02212+K02684+K04799+K03506+K02321+K02320+K10756+K02327+K02542+K02542+K02325+K10754+K10739+K03469
genetic information processing	Mismatch repair	ko03430	28	EVM00G002350.1;EVM00G004320.1;EVM00G005780.1;EVM01G003930.1;EVM01G003940.1;EVM01G004220.1;EVM01G007840.1;EVM02G001480.1;EVM02G007530.1;EVM02G009640.1;EVM02G009650.1;EVM03G003250.1;EVM04G003780.1;EVM04G004150.1;EVM04G005430.1;EVM05G004820.1;EVM05G004830.1;EVM05G004840.1;EVM05G004990.1;EVM07G003720.1;EVM07G004320.1;EVM08G002210.1;EVM08G002580.1;EVM09G000960.1;EVM0G001240.1;EVM0G002160.1;EVM0G008170…	K08736+K10755+K07466+K03657+K03657+K03504+K10756+K10747+K10755+K10747+K10747+K10746+K10858+K10747+K04802+K08737+K08737+K08737+K08737+K10756+K02327+K08734+K08735+K10754+K08739+K10739+K03657+K03657
genetic information processing	mRNA surveillance pathway	ko03015	56	EVM00G001740.1;EVM00G001870.1;EVM00G003390.1;EVM00G003660.1;EVM00G003960.1;EVM00G004370.1;EVM00G007680.1;EVM00G007860.1;EVM00G007870.1;EVM01G007200.1;EVM01G007290.1;EVM01G007460.1;EVM01G008440.1;EVM02G001490.1;EVM02G006500.1;EVM02G007830.1;EVM02G009770.1;EVM03G003150.1;EVM03G003590.1;EVM03G004540.1;EVM04G001900.1;EVM04G002170.1;EVM04G003520.1;EVM04G006680.1;EVM05G002190.1;EVM05G003270.1;EVM05G004…	K15542+K14397+K11584+K13126+K12883+K03265+K14326+K14399+K14399+K14411+K14962+K04382+K14284+K06269+K03456+K14403+K14326+K14405+K14407+K14285+K12881+K12812+K14403+K14327+K14328+K12877+K13126+K12881+K12881+K06269+K12881+K00565+K13171+K14404+K15541+K04354+K12876+K06100+K06100+K14326+K14401+K14396+K14294+K14416+K14402+K14400+K06965+K14325+K15544+K03267+K12882+K14407+K14408+K13025+K14376+K14324
genetic information processing	Nucleotide excision repair	ko03420	39	EVM00G002490.1;EVM00G004320.1;EVM00G004840.1;EVM00G005780.1;EVM00G005980.1;EVM00G009920.1;EVM01G003930.1;EVM01G003940.1;EVM01G004220.1;EVM01G004280.1;EVM01G007360.1;EVM01G007840.1;EVM02G001000.1;EVM02G001480.1;EVM02G004300.1;EVM02G006790.1;EVM02G007530.1;EVM02G009640.1;EVM02G009650.1;EVM03G001680.1;EVM03G003000.1;EVM03G005750.1;EVM04G003260.1;EVM04G003860.1;EVM04G004150.1;EVM04G005430.1;EVM04G007…	K10842+K10755+K10609+K07466+K10844+K06634+K03657+K03657+K03504+K10846+K10843+K10756+K03144+K10747+K10847+K10610+K10755+K10747+K10747+K02324+K10848+K10838+K03143+K03141+K10747+K04802+K10849+K03868+K03142+K10839+K10839+K03506+K10756+K02327+K02325+K10754+K10739+K03657+K03657
genetic information processing	Proteasome	ko03050	36	EVM00G002710.1;EVM00G002750.1;EVM00G002860.1;EVM00G004010.1;EVM00G007200.1;EVM01G002420.1;EVM01G003610.1;EVM01G007890.1;EVM01G008810.1;EVM02G004310.1;EVM02G004430.1;EVM02G007670.1;EVM02G007810.1;EVM02G008450.1;EVM04G001140.1;EVM04G003310.1;EVM05G002050.1;EVM05G006750.1;EVM06G004450.1;EVM06G006350.1;EVM08G002850.1;EVM08G003930.1;EVM09G000530.1;EVM09G001630.1;EVM09G001790.1;EVM09G002740.1;EVM09G005…	K03061+K03061+K03038+K03063+K02735+K03032+K03062+K03037+K10881+K06699+K06699+K06698+K03035+K02732+K02737+K02728+K02734+K03033+K03065+K02732+K03028+K03066+K02725+K03030+K02726+K03036+K03064+K02730+K03029+K03039+K02738+K03031+K02727+K02739+K02736+K02729
genetic information processing	Protein processing in endoplasmic reticulum	ko04141	85	EVM00G001300.1;EVM00G001570.1;EVM00G001850.1;EVM00G002040.1;EVM00G002610.1;EVM00G002730.1;EVM00G003070.1;EVM00G003900.1;EVM00G004610.1;EVM00G005420.1;EVM00G006300.1;EVM00G006490.1;EVM00G006500.1;EVM00G006790.1;EVM00G007280.1;EVM00G007340.1;EVM00G007990.1;EVM00G008100.1;EVM00G008730.1;EVM01G003240.1;EVM01G003830.1;EVM01G005340.1;EVM01G005610.1;EVM01G005810.1;EVM01G005990.1;EVM01G007390.1;EVM02G002…	K12670+K13993+K03283+K06689+K01230+K01230+K10088+K12669+K10578+K14018+K01456+K14004+K04079+K09503+K01228+K14016+K03094+K10956+K13719+K14002+K09584+K14026+K13989+K10082+K05546+K09503+K14015+K07342+K09490+K09490+K07765+K14022+K08054+K16196+K01230+K03347+K13989+K01230+K04523+K10601+K11863+K13993+K03868+K14012+K07765+K13993+K06689+K08852+K10666+K03237+K14007+K14006+K10839+K10839+K06689+K14007+K12275+…
genetic information processing	Ribosome	ko03010	99	EVM00G001800.1;EVM00G004890.1;EVM00G006480.1;EVM00G006520.1;EVM00G008170.1;EVM00G008240.1;EVM00G008550.1;EVM01G004380.1;EVM01G006730.1;EVM01G008800.1;EVM02G001580.1;EVM02G003460.1;EVM02G003470.1;EVM02G003940.1;EVM02G004670.1;EVM02G005260.1;EVM02G006240.1;EVM02G006250.1;EVM02G006450.1;EVM02G006530.1;EVM02G006560.1;EVM03G001450.1;EVM03G001500.1;EVM03G002340.1;EVM03G002590.1;EVM03G003300.1;EVM03G003…	K02967+K02896+K02942+K02876+K02906+K02952+K02898+K02930+K02947+K02941+K02863+K02926+K02960+K02875+K02959+K02873+K02912+K02872+K02985+K02877+K02974+K02896+K02955+K02894+K02936+K02889+K02997+K02903+K02927+K02969+K02990+K02989+K02998+K02973+K02964+K02996+K02870+K02981+K02988+K02995+K02957+K02962+K02865+K02910+K02902+K02901+K02866+K02866+K02991+K02953+K02991+K02893+K02983+K02931+K02950+K02933+K02880+…
genetic information processing	Ribosome biogenesis in eukaryotes	ko03008	68	EVM00G004340.1;EVM00G004360.1;EVM00G004450.1;EVM00G007630.1;EVM00G008520.1;EVM00G009030.1;EVM01G001960.1;EVM01G002230.1;EVM01G005410.1;EVM01G006640.1;EVM01G006840.1;EVM01G007100.1;EVM01G008440.1;EVM01G008770.1;EVM02G002410.1;EVM02G003630.1;EVM02G003810.1;EVM02G003930.1;EVM02G004380.1;EVM02G004630.1;EVM02G004700.1;EVM02G005070.1;EVM02G005500.1;EVM02G005520.1;EVM02G006410.1;EVM02G008270.1;EVM02G008…	K14290+K14527+K14290+K14545+K14554+K07936+K14575+K07179+K14566+K03264+K12618+K03538+K14284+K14521+K14553+K14538+K14574+K14555+K03097+K18532+K14548+K11131+K07178+K14546+K14559+K14539+K14552+K14758+K03685+K14758+K14561+K14544+K14285+K11130+K01164+K14561+K14537+K03685+K14557+K06943+K11108+K03539+K14570+K14573+K12845+K14558+K14564+K14522+K14536+K14567+K14569+K07562+K14758+K14572+K14572+K14758+K11129+…
genetic information processing	RNA degradation	ko03018	46	EVM00G003660.1;EVM00G004770.1;EVM00G004790.1;EVM00G005370.1;EVM00G006930.1;EVM00G009600.1;EVM00G009660.1;EVM01G000580.1;EVM01G004050.1;EVM01G004330.1;EVM01G004510.1;EVM01G005680.1;EVM01G006840.1;EVM02G004520.1;EVM02G004740.1;EVM02G005580.1;EVM03G004290.1;EVM03G006480.1;EVM04G002050.1;EVM04G003030.1;EVM05G000980.1;EVM05G004510.1;EVM05G005560.1;EVM05G006680.1;EVM06G002140.1;EVM06G004320.1;EVM06G004…	K13126+K12571+K10643+K03514+K12604+K12592+K12589+K12625+K04043+K12609+K00850+K12585+K12618+K12613+K12624+K12587+K04077+K01689+K12600+K12603+K11600+K13126+K12614+K12627+K12591+K03681+K12605+K12605+K12606+K12617+K03678+K03679+K12584+K12590+K12598+K12608+K12580+K12619+K12597+K01689+K01689+K04077+K12626+K12581+K12572+K12599
genetic information processing	Nucleocytoplasmic transport	ko03013	100	EVM00G001240.1;EVM00G003040.1;EVM00G003560.1;EVM00G003660.1;EVM00G003960.1;EVM00G003990.1;EVM00G004340.1;EVM00G004360.1;EVM00G004450.1;EVM00G005190.1;EVM00G006150.1;EVM00G006200.1;EVM00G006490.1;EVM00G007680.1;EVM00G007730.1;EVM00G007780.1;EVM00G009030.1;EVM00G010050.1;EVM01G000850.1;EVM01G001000.1;EVM01G001690.1;EVM01G001980.1;EVM01G003220.1;EVM01G003480.1;EVM01G004080.1;EVM01G004540.1;EVM01G004…	K14310+K03240+K14300+K13126+K12883+K03113+K14290+K14527+K14290+K03257+K13137+K03239+K14004+K14326+K03754+K10577+K07936+K12160+K00784+K03262+K03247+K03259+K14288+K03258+K03260+K02516+K05019+K03245+K14307+K03538+K03243+K14284+K03236+K14298+K14292+K14309+K03254+K14312+K03231+K03253+K14326+K14315+K14298+K14285+K01164+K09291+K03250+K12881+K12812+K03540+K03252+K03241+K03252+K14327+K14297+K00784+K03539+…
genetic information processing	Spliceosome	ko03040	79	EVM00G001850.1;EVM00G001950.1;EVM00G002560.1;EVM00G002840.1;EVM00G003010.1;EVM00G003370.1;EVM00G003960.1;EVM00G003980.1;EVM00G004550.1;EVM00G004760.1;EVM00G004950.1;EVM00G005640.1;EVM00G006780.1;EVM00G007060.1;EVM00G007170.1;EVM00G007660.1;EVM00G010180.1;EVM00G010190.1;EVM01G000580.1;EVM01G001740.1;EVM01G001820.1;EVM01G002650.1;EVM01G003970.1;EVM01G008510.1;EVM02G002500.1;EVM02G004740.1;EVM02G005…	K03283+K12831+K12860+K12829+K12858+K11098+K12883+K12846+K12825+K12840+K12867+K12733+K12849+K12826+K12872+K06063+K09567+K12859+K12625+K12839+K10599+K11096+K11093+K11984+K12815+K12624+K11097+K12861+K11092+K12847+K12852+K12818+K12856+K12855+K12830+K12881+K12812+K12819+K12824+K11088+K12848+K12823+K12836+K12816+K12862+K12869+K12868+K12877+K12845+K12881+K12881+K12881+K12627+K12813+K12870+K12832+K12854+…
genetic information processing	Ubiquitin mediated proteolysis	ko04120	50	EVM00G002040.1;EVM00G002720.1;EVM00G004390.1;EVM00G004480.1;EVM00G004610.1;EVM00G004840.1;EVM00G005650.1;EVM00G006950.1;EVM00G007780.1;EVM00G007990.1;EVM01G001820.1;EVM01G002200.1;EVM01G003230.1;EVM01G003410.1;EVM01G004090.1;EVM01G004470.1;EVM02G002980.1;EVM02G003550.1;EVM02G006790.1;EVM02G007760.1;EVM02G009590.1;EVM03G001760.1;EVM03G002140.1;EVM03G004900.1;EVM03G005250.1;EVM03G005600.1;EVM03G006…	K06689+K10591+K03352+K03350+K10578+K10609+K03361+K10259+K10577+K03094+K10599+K10598+K03869+K03357+K03364+K03353+K04706+K10688+K10610+K10573+K10581+K10580+K10685+K10589+K03347+K10684+K10579+K03349+K10592+K10601+K03355+K03868+K03362+K03363+K06689+K06689+K10597+K04649+K04554+K10686+K03361+K10590+K03348+K03871+K10576+K03178+K03360+K10582+K04555+K10583
metabolism	2-Oxocarboxylic acid metabolism	ko01210	37	EVM00G003180.1;EVM00G003410.1;EVM00G005390.1;EVM00G007520.1;EVM00G007720.1;EVM01G003520.1;EVM01G004270.1;EVM01G007070.1;EVM01G007330.1;EVM01G007850.1;EVM02G000260.1;EVM02G003680.1;EVM02G004060.1;EVM02G007200.1;EVM02G008550.1;EVM03G001870.1;EVM04G001750.1;EVM04G003010.1;EVM04G005910.1;EVM04G008250.1;EVM05G000520.1;EVM05G000530.1;EVM05G001560.1;EVM06G004550.1;EVM07G002610.1;EVM08G003150.1;EVM09G000…	K14454+K01647+K01652+K01649+K00838+K01705+K01647+K00053+K01655+K01647+K00031+K17450+K00826+K14455+K00618+K12659+K01653+K01687+K01681+K01702+K01649+K01702+K00814+K01687+K00620+K01687+K05824+K00818+K01702+K00030+K00030+K00838+K00133+K00928+K01681+K01652+K00818
metabolism	ABC transporters	ko02010	7	EVM02G005370.1;EVM05G002900.1;EVM06G003860.1;EVM08G002220.1;EVM08G004960.1;EVM0G001580.1;EVM0G012010.1;	K15628+K05658+K05658+K15628+K08712+K05663+K05663
metabolism	Alanine, aspartate and glutamate metabolism	ko00250	28	EVM00G002900.1;EVM00G003180.1;EVM00G003230.1;EVM00G003490.1;EVM00G004910.1;EVM00G007420.1;EVM00G008490.1;EVM00G010540.1;EVM01G003170.1;EVM01G005260.1;EVM02G007200.1;EVM04G005030.1;EVM04G006360.1;EVM04G006940.1;EVM05G001560.1;EVM05G004300.1;EVM06G005500.1;EVM07G004160.1;EVM07G004900.1;EVM09G002850.1;EVM0G003470.1;EVM0G007350.1;EVM0G008990.1;EVM0G009000.1;EVM0G010700.1;EVM0G011270.1;EVM10G000480.1;…	K01939+K14454+K01755+K01953+K00264+K00764+K01915+K11541+K01580+K01955+K14455+K00823+K01956+K01756+K00814+K00820+K15371+K00830+K01940+K01915+K00294+K00135+K01955+K11541+K00264+K00135+K01756+K01580
metabolism	alpha-Linolenic acid metabolism	ko00592	3	EVM03G002890.1;EVM04G001440.1;EVM07G006730.1;	K00232+K16342+K07513
metabolism	Amino sugar and nucleotide sugar metabolism	ko00520	47	EVM00G002780.1;EVM00G005740.1;EVM00G007290.1;EVM01G006770.1;EVM01G007860.1;EVM02G002110.1;EVM02G005200.1;EVM02G007890.1;EVM02G008940.1;EVM03G001970.1;EVM03G003160.1;EVM03G006090.1;EVM03G007510.1;EVM03G007860.1;EVM03G007870.1;EVM04G002030.1;EVM04G003000.1;EVM04G005270.1;EVM04G005480.1;EVM04G006550.1;EVM04G008330.1;EVM05G000260.1;EVM05G001010.1;EVM05G001040.1;EVM05G001590.1;EVM05G001780.1;EVM05G003…	K00965+K01183+K00621+K00849+K17497+K00971+K01836+K02377+K00698+K12373+K01207+K00698+K01183+K01784+K00326+K00698+K00844+K00698+K01183+K00963+K02564+K01183+K01711+K17497+K12373+K00012+K00698+K00820+K12373+K12373+K00698+K01835+K02377+K01443+K01810+K01209+K01183+K00844+K00698+K08678+K15920+K01809+K01183+K00698+K00971+K00971+K00972
metabolism	Arachidonic acid metabolism	ko00590	8	EVM00G010400.1;EVM02G002450.1;EVM03G003620.1;EVM03G004020.1;EVM04G001440.1;EVM04G002280.1;EVM0G001630.1;EVM0G008350.1;	K01254+K01254+K08726+K08726+K16342+K18592+K08726+K00432
metabolism	Arginine and proline metabolism	ko00330	43	EVM00G003180.1;EVM00G003230.1;EVM00G004020.1;EVM00G008490.1;EVM01G000190.1;EVM01G003820.1;EVM01G007450.1;EVM02G000360.1;EVM02G003760.1;EVM02G005920.1;EVM02G006440.1;EVM02G007200.1;EVM02G008550.1;EVM03G001870.1;EVM03G004800.1;EVM03G006720.1;EVM04G001990.1;EVM04G002000.1;EVM04G005070.1;EVM05G000540.1;EVM05G004270.1;EVM05G005140.1;EVM06G001840.1;EVM06G004710.1;EVM06G004910.1;EVM06G005500.1;EVM07G002…	K14454+K01755+K00286+K01915+K00128+K01581+K01259+K01427+K00318+K01480+K01426+K14455+K00618+K12659+K01426+K01426+K18384+K18384+K01611+K14085+K11142+K00128+K00128+K13366+K13366+K15371+K00620+K01940+K00147+K00818+K00128+K01915+K00931+K01480+K00294+K00797+K00611+K00818+K00147+K11142+K00931+K01485+K00819
metabolism	Ascorbate and aldarate metabolism	ko00053	12	EVM01G000190.1;EVM03G004830.1;EVM05G000540.1;EVM05G001780.1;EVM05G005140.1;EVM06G001840.1;EVM07G004530.1;EVM07G004540.1;EVM09G001770.1;EVM0G003090.1;EVM10G000660.1;EVM10G001260.1;	K00128+K00469+K14085+K00012+K00128+K00128+K01053+K01053+K00128+K01053+K01053+K01053
metabolism	beta-Alanine metabolism	ko00410	19	EVM00G010200.1;EVM01G000190.1;EVM01G003170.1;EVM02G003150.1;EVM03G003280.1;EVM04G000950.1;EVM04G005030.1;EVM05G000540.1;EVM05G005140.1;EVM06G001840.1;EVM06G004710.1;EVM06G004910.1;EVM09G001770.1;EVM0G004360.1;EVM0G007470.1;EVM0G012110.1;EVM0G012120.1;EVM0G012130.1;EVM10G004790.1;	K00276+K00128+K01580+K00140+K05605+K07511+K00823+K14085+K00128+K00128+K13366+K13366+K00128+K00797+K00249+K05605+K07511+K07511+K01580
metabolism	beta-Lactam resistance	ko01501	1	EVM03G003160.1;	K01207
metabolism	Biosynthesis of amino acids	ko01230	111	EVM00G001460.1;EVM00G001820.1;EVM00G003180.1;EVM00G003230.1;EVM00G003340.1;EVM00G003410.1;EVM00G004020.1;EVM00G004910.1;EVM00G005390.1;EVM00G005960.1;EVM00G006460.1;EVM00G006570.1;EVM00G006710.1;EVM00G006860.1;EVM00G006870.1;EVM00G007520.1;EVM00G007720.1;EVM00G007890.1;EVM00G008020.1;EVM00G008490.1;EVM01G000210.1;EVM01G001510.1;EVM01G001640.1;EVM01G002770.1;EVM01G003520.1;EVM01G004270.1;EVM01G004…	K00948+K01657+K14454+K01755+K01693+K01647+K00286+K00264+K01652+K01814+K00831+K17989+K00615+K00927+K00927+K01649+K00838+K01694+K00789+K01915+K15633+K01783+K00873+K15634+K01705+K01647+K00850+K13501+K00053+K01655+K01647+K00031+K01624+K01736+K00058+K17450+K00826+K01620+K01663+K00872+K00290+K14455+K00618+K12659+K13830+K01626+K01803+K01689+K00143+K01653+K01687+K01754+K01738+K01681+K01738+K01702+K01649+…
metabolism	Biosynthesis of unsaturated fatty acids	ko01040	17	EVM00G000410.1;EVM00G008660.1;EVM00G008670.1;EVM00G008680.1;EVM00G009510.1;EVM01G003090.1;EVM01G004740.1;EVM02G003600.1;EVM02G006680.1;EVM03G001350.1;EVM03G002890.1;EVM03G005430.1;EVM04G002940.1;EVM07G006730.1;EVM08G002950.1;EVM0G006230.1;EVM10G001880.1;	K10251+K00507+K00507+K00507+K00059+K10258+K10251+K00059+K10246+K00507+K00232+K10256+K10703+K07513+K00507+K00059+K10256
metabolism	Biotin metabolism	ko00780	9	EVM00G009510.1;EVM01G008520.1;EVM02G003600.1;EVM02G004350.1;EVM05G001290.1;EVM0G002170.1;EVM0G006230.1;EVM0G007440.1;EVM0G007450.1;	K00059+K00652+K00059+K01012+K01942+K00833+K00059+K00833+K00652
metabolism	Butanoate metabolism	ko00650	20	EVM00G003690.1;EVM00G005390.1;EVM01G003170.1;EVM01G005820.1;EVM04G000950.1;EVM04G001750.1;EVM04G005030.1;EVM05G001830.1;EVM06G000160.1;EVM07G002290.1;EVM09G001270.1;EVM09G001640.1;EVM0G007150.1;EVM0G007350.1;EVM0G008270.1;EVM0G008490.1;EVM0G011270.1;EVM0G012120.1;EVM0G012130.1;EVM10G004790.1;	K01027+K01652+K01580+K00074+K07511+K01653+K00823+K01640+K01907+K01641+K01907+K00626+K00074+K00135+K01652+K01640+K00135+K07511+K07511+K01580
metabolism	C5-Branched dibasic acid metabolism	ko00660	3	EVM00G005390.1;EVM04G001750.1;EVM0G008270.1;	K01652+K01653+K01652
metabolism	Carbapenem biosynthesis	ko00332	3	EVM07G005180.1;EVM09G003040.1;EVM0G009690.1;	K00147+K00931+K00147
metabolism	Carbon metabolism	ko01200	96	EVM00G001460.1;EVM00G003110.1;EVM00G003180.1;EVM00G003410.1;EVM00G004740.1;EVM00G004750.1;EVM00G005810.1;EVM00G006460.1;EVM00G006570.1;EVM00G006700.1;EVM00G006710.1;EVM00G006860.1;EVM00G006870.1;EVM01G000210.1;EVM01G001510.1;EVM01G001640.1;EVM01G002770.1;EVM01G002930.1;EVM01G004270.1;EVM01G004510.1;EVM01G007850.1;EVM02G000260.1;EVM02G001710.1;EVM02G003150.1;EVM02G003440.1;EVM02G003950.1;EVM02G004…	K00948+K00161+K14454+K01647+K00234+K00234+K03841+K00831+K17989+K00925+K00615+K00927+K00927+K15633+K01783+K00873+K15634+K01455+K01647+K00850+K01647+K00031+K01624+K00140+K00058+K00033+K01057+K00627+K01679+K01900+K00281+K14455+K01637+K05605+K01899+K00029+K01637+K01803+K01689+K07511+K00237+K01638+K00844+K01754+K01738+K00122+K01681+K01610+K01738+K00814+K01895+K00658+K00029+K00851+K00235+K01807+K00164+…
metabolism	Carotenoid biosynthesis	ko00906	2	EVM07G001030.1;EVM08G004330.1;	K17841+K15745
metabolism	Citrate cycle (TCA cycle)	ko00020	28	EVM00G003110.1;EVM00G003410.1;EVM00G004740.1;EVM00G004750.1;EVM01G004270.1;EVM01G007850.1;EVM02G000260.1;EVM02G005040.1;EVM02G005110.1;EVM02G005720.1;EVM03G004370.1;EVM04G001120.1;EVM04G005910.1;EVM04G006400.1;EVM05G005900.1;EVM06G002730.1;EVM06G003310.1;EVM07G003800.1;EVM08G001530.1;EVM09G002220.1;EVM09G002870.1;EVM09G002900.1;EVM09G005390.1;EVM0G006730.1;EVM0G007580.1;EVM0G011800.1;EVM10G003000…	K00161+K01647+K00234+K00234+K01647+K01647+K00031+K00627+K01679+K01900+K01899+K00237+K01681+K01610+K00658+K00235+K00164+K01958+K01648+K00030+K00030+K00162+K00026+K00234+K01681+K01679+K00026+K00382
metabolism	Cyanoamino acid metabolism	ko00460	16	EVM00G000640.1;EVM01G002220.1;EVM01G002930.1;EVM01G009550.1;EVM01G009850.1;EVM02G001140.1;EVM02G004830.1;EVM03G000410.1;EVM04G002280.1;EVM05G002680.1;EVM05G006910.1;EVM07G005150.1;EVM08G003810.1;EVM08G004200.1;EVM09G006200.1;EVM0G010130.1;	K05349+K00681+K01455+K05349+K05349+K05349+K13035+K05349+K18592+K01188+K05349+K00681+K00600+K00600+K05349+K05349
metabolism	Cysteine and methionine metabolism	ko00270	34	EVM00G003180.1;EVM00G006570.1;EVM00G007480.1;EVM00G007720.1;EVM00G008020.1;EVM00G009450.1;EVM01G001780.1;EVM01G002010.1;EVM01G002240.1;EVM01G006610.1;EVM02G007200.1;EVM04G003270.1;EVM04G003730.1;EVM04G005070.1;EVM04G005300.1;EVM04G006830.1;EVM05G005610.1;EVM05G005850.1;EVM05G006720.1;EVM06G001600.1;EVM07G002950.1;EVM07G003680.1;EVM08G000420.1;EVM08G001060.1;EVM09G000740.1;EVM09G005390.1;EVM0G0003…	K14454+K17989+K00558+K00838+K00789+K00772+K01011+K01011+K00558+K08967+K14455+K00641+K08963+K01611+K01738+K01738+K01739+K00003+K00789+K01739+K08968+K01697+K01758+K01251+K00549+K00026+K00641+K00838+K00133+K00797+K17069+K00928+K08964+K00026
metabolism	Degradation of aromatic compounds	ko01220	27	EVM00G007900.1;EVM00G008230.1;EVM00G010310.1;EVM00G010330.1;EVM02G000770.1;EVM02G000960.1;EVM02G000980.1;EVM02G001010.1;EVM02G003090.1;EVM02G009160.1;EVM04G000020.1;EVM04G000030.1;EVM04G007170.1;EVM04G008340.1;EVM05G001720.1;EVM05G003770.1;EVM05G006430.1;EVM07G004530.1;EVM07G004540.1;EVM08G002170.1;EVM09G003470.1;EVM09G005610.1;EVM0G003090.1;EVM0G003150.1;EVM10G000040.1;EVM10G000660.1;EVM10G00126…	K00480+K00480+K00480+K00480+K00480+K00480+K00480+K00480+K07824+K07824+K07824+K07824+K07824+K07824+K00480+K01607+K13953+K01053+K01053+K00480+K00121+K00480+K01053+K00480+K07824+K01053+K01053
metabolism	Ether lipid metabolism	ko00565	10	EVM01G005570.1;EVM03G001750.1;EVM03G003830.1;EVM03G004680.1;EVM04G001440.1;EVM05G002930.1;EVM06G000640.1;EVM0G001680.1;EVM0G001690.1;EVM0G004340.1;	K06123+K01115+K01114+K00993+K16342+K01115+K16794+K13519+K13519+K01115
metabolism	Fatty acid biosynthesis	ko00061	13	EVM00G004300.1;EVM00G004980.1;EVM00G008980.1;EVM00G009510.1;EVM02G003600.1;EVM03G005760.1;EVM05G003950.1;EVM07G004890.1;EVM08G002390.1;EVM08G004150.1;EVM0G006230.1;EVM10G000370.1;EVM10G000390.1;	K01897+K01897+K01897+K00059+K00059+K01897+K01897+K11262+K01897+K01897+K00059+K01897+K01897
metabolism	Fatty acid degradation	ko00071	25	EVM00G004300.1;EVM00G004980.1;EVM00G008980.1;EVM01G000190.1;EVM01G005330.1;EVM03G002890.1;EVM03G005760.1;EVM04G000950.1;EVM04G003300.1;EVM05G000540.1;EVM05G003950.1;EVM05G005140.1;EVM05G006430.1;EVM06G001840.1;EVM07G006730.1;EVM08G002390.1;EVM08G004150.1;EVM09G001640.1;EVM09G001770.1;EVM09G003470.1;EVM0G007470.1;EVM0G012120.1;EVM0G012130.1;EVM10G000370.1;EVM10G000390.1;	K01897+K01897+K01897+K00128+K00252+K00232+K01897+K07511+K14338+K14085+K01897+K00128+K13953+K00128+K07513+K01897+K01897+K00626+K00128+K00121+K00249+K07511+K07511+K01897+K01897
metabolism	Fatty acid elongation	ko00062	10	EVM00G000410.1;EVM01G003090.1;EVM01G004740.1;EVM02G006680.1;EVM04G000950.1;EVM04G002940.1;EVM04G003590.1;EVM09G005460.1;EVM0G012120.1;EVM0G012130.1;	K10251+K10258+K10251+K10246+K07511+K10703+K01074+K07512+K07511+K07511
metabolism	Fatty acid metabolism	ko01212	34	EVM00G000410.1;EVM00G004300.1;EVM00G004980.1;EVM00G008660.1;EVM00G008670.1;EVM00G008680.1;EVM00G008980.1;EVM00G009510.1;EVM01G003090.1;EVM01G004740.1;EVM02G003600.1;EVM02G006680.1;EVM03G001350.1;EVM03G002890.1;EVM03G005430.1;EVM03G005760.1;EVM04G000950.1;EVM04G002940.1;EVM04G003590.1;EVM05G003950.1;EVM07G004890.1;EVM07G006730.1;EVM08G002390.1;EVM08G002950.1;EVM08G004150.1;EVM09G001640.1;EVM09G005…	K10251+K01897+K01897+K00507+K00507+K00507+K01897+K00059+K10258+K10251+K00059+K10246+K00507+K00232+K10256+K01897+K07511+K10703+K01074+K01897+K11262+K07513+K01897+K00507+K01897+K00626+K07512+K00059+K00249+K07511+K07511+K01897+K01897+K10256
metabolism	Folate biosynthesis	ko00790	9	EVM00G007220.1;EVM02G001500.1;EVM03G004520.1;EVM05G001180.1;EVM09G001580.1;EVM09G002600.1;EVM0G009900.1;EVM0G010330.1;EVM10G002160.1;	K01113+K00287+K13950+K13939+K01930+K01495+K01930+K01113+K01930
metabolism	Fructose and mannose metabolism	ko00051	21	EVM00G005810.1;EVM00G007100.1;EVM01G002120.1;EVM01G004510.1;EVM01G007860.1;EVM02G001710.1;EVM02G002110.1;EVM02G007890.1;EVM03G006220.1;EVM04G003000.1;EVM05G001000.1;EVM05G001010.1;EVM05G001040.1;EVM05G005100.1;EVM07G001060.1;EVM07G001360.1;EVM08G001170.1;EVM09G000590.1;EVM09G005030.1;EVM0G004840.1;EVM0G011700.1;	K03841+K01103+K18337+K00850+K17497+K01624+K00971+K02377+K01803+K00844+K01103+K01711+K17497+K00008+K02377+K18334+K01624+K00844+K01809+K00971+K00971
metabolism	Galactose metabolism	ko00052	16	EVM00G002780.1;EVM01G000670.1;EVM01G004510.1;EVM01G006770.1;EVM01G008940.1;EVM01G008950.1;EVM03G007860.1;EVM03G008030.1;EVM04G000760.1;EVM04G000870.1;EVM04G003000.1;EVM04G006550.1;EVM07G000860.1;EVM09G000590.1;EVM09G001590.1;EVM10G000050.1;	K00965+K01187+K00850+K00849+K07407+K07407+K01784+K07407+K01193+K01193+K00844+K00963+K01835+K00844+K01785+K07407
metabolism	Glutathione metabolism	ko00480	46	EVM00G004660.1;EVM00G006610.1;EVM00G008690.1;EVM00G009060.1;EVM00G009690.1;EVM00G009880.1;EVM01G002220.1;EVM01G002560.1;EVM01G003820.1;EVM02G000260.1;EVM02G001810.1;EVM02G001820.1;EVM02G003950.1;EVM02G006610.1;EVM03G000920.1;EVM03G001030.1;EVM03G001740.1;EVM03G004750.1;EVM04G002040.1;EVM04G002280.1;EVM04G004470.1;EVM04G006290.1;EVM04G008180.1;EVM05G001790.1;EVM05G004270.1;EVM05G005050.1;EVM06G000…	K00383+K01920+K00799+K00799+K01469+K00799+K00681+K00799+K01581+K00031+K00799+K00799+K00033+K00799+K00799+K00799+K01469+K00799+K00799+K18592+K11204+K10808+K00799+K15428+K11142+K00799+K10807+K00799+K00799+K00799+K00799+K00799+K00799+K00681+K00799+K00036+K10808+K00799+K00797+K00432+K00799+K11142+K00799+K00799+K00799+K00799
metabolism	Glycerolipid metabolism	ko00561	22	EVM00G001580.1;EVM00G001610.1;EVM00G006260.1;EVM01G000190.1;EVM01G005460.1;EVM01G008940.1;EVM01G008950.1;EVM03G008030.1;EVM04G002650.1;EVM04G004370.1;EVM05G000540.1;EVM05G005140.1;EVM06G001840.1;EVM07G002240.1;EVM07G003910.1;EVM07G004570.1;EVM09G001770.1;EVM0G000080.1;EVM0G001650.1;EVM0G001680.1;EVM0G001690.1;EVM10G000050.1;	K00679+K18693+K13507+K00128+K15918+K07407+K07407+K07407+K13507+K18693+K14085+K00128+K00128+K00864+K00863+K14457+K00128+K13509+K15728+K13519+K13519+K07407
metabolism	Glycerophospholipid metabolism	ko00564	40	EVM00G001610.1;EVM00G003460.1;EVM00G005620.1;EVM00G006260.1;EVM01G004850.1;EVM01G005570.1;EVM01G006910.1;EVM02G000450.1;EVM02G001590.1;EVM02G003570.1;EVM02G004410.1;EVM02G007440.1;EVM02G008340.1;EVM02G008350.1;EVM02G008950.1;EVM03G001750.1;EVM03G003830.1;EVM03G004680.1;EVM04G000170.1;EVM04G000270.1;EVM04G001440.1;EVM04G002650.1;EVM04G003280.1;EVM04G004370.1;EVM05G001270.1;EVM05G002930.1;EVM05G007…	K18693+K17103+K00995+K13507+K01094+K06123+K01613+K01613+K13535+K01613+K00866+K01613+K01613+K01613+K14676+K01115+K01114+K00993+K13333+K13333+K16342+K13507+K00981+K18693+K16368+K01115+K01613+K08730+K13333+K13333+K08744+K13509+K15728+K13519+K13519+K01115+K01613+K00111+K16369+K00550
metabolism	Glycine, serine and threonine metabolism	ko00260	28	EVM00G003460.1;EVM00G006460.1;EVM00G006570.1;EVM00G007890.1;EVM00G010200.1;EVM01G000210.1;EVM01G002770.1;EVM01G005460.1;EVM02G003440.1;EVM02G004930.1;EVM02G005330.1;EVM02G005910.1;EVM04G004610.1;EVM05G000540.1;EVM05G005850.1;EVM07G000500.1;EVM07G003610.1;EVM07G003680.1;EVM07G004160.1;EVM08G000420.1;EVM08G003340.1;EVM08G003810.1;EVM08G004200.1;EVM09G000330.1;EVM0G003220.1;EVM0G006320.1;EVM0G006700…	K17103+K00831+K17989+K01694+K00276+K15633+K15634+K15918+K00058+K01620+K00872+K00281+K01754+K14085+K00003+K00605+K00643+K01697+K00830+K01758+K00049+K00600+K00600+K00643+K00133+K01754+K00928+K00382
metabolism	Glycolysis / Gluconeogenesis	ko00010	34	EVM00G003110.1;EVM00G005810.1;EVM00G006860.1;EVM00G006870.1;EVM01G000190.1;EVM01G000210.1;EVM01G001640.1;EVM01G002770.1;EVM01G004510.1;EVM02G001710.1;EVM02G005040.1;EVM02G006590.1;EVM03G005180.1;EVM03G006220.1;EVM03G006480.1;EVM04G003000.1;EVM04G006400.1;EVM05G000540.1;EVM05G002750.1;EVM05G005140.1;EVM05G006430.1;EVM06G001840.1;EVM07G000860.1;EVM08G001170.1;EVM08G002080.1;EVM09G000590.1;EVM09G001…	K00161+K03841+K00927+K00927+K00128+K15633+K00873+K15634+K00850+K01624+K00627+K01792+K01568+K01803+K01689+K00844+K01610+K14085+K01895+K00128+K13953+K00128+K01835+K01624+K01810+K00844+K01785+K00128+K00162+K00121+K01689+K01689+K00134+K00382
metabolism	Glycosaminoglycan degradation	ko00531	5	EVM01G009680.1;EVM03G001970.1;EVM05G001590.1;EVM06G004850.1;EVM06G005020.1;	K01205+K12373+K12373+K12373+K12373
metabolism	Glycosphingolipid biosynthesis - globo and isoglobo series	ko00603	8	EVM01G008940.1;EVM01G008950.1;EVM03G001970.1;EVM03G008030.1;EVM05G001590.1;EVM06G004850.1;EVM06G005020.1;EVM10G000050.1;	K07407+K07407+K12373+K07407+K12373+K12373+K12373+K07407
metabolism	Glycosylphosphatidylinositol (GPI)-anchor biosynthesis	ko00563	18	EVM00G007230.1;EVM00G007930.1;EVM00G007940.1;EVM00G008740.1;EVM01G001950.1;EVM02G006580.1;EVM03G002390.1;EVM04G000910.1;EVM04G004830.1;EVM04G005720.1;EVM04G006820.1;EVM05G003660.1;EVM05G004790.1;EVM05G005680.1;EVM05G005790.1;EVM07G005500.1;EVM09G004280.1;EVM0G000330.1;	K03860+K05286+K05286+K05289+K05292+K03859+K05285+K03857+K07542+K05293+K03858+K05283+K05290+K05287+K05291+K03861+K05288+K03434
metabolism	Glyoxylate and dicarboxylate metabolism	ko00630	23	EVM00G003410.1;EVM00G008490.1;EVM00G009840.1;EVM01G002930.1;EVM01G004270.1;EVM01G005460.1;EVM01G007850.1;EVM02G008770.1;EVM03G005670.1;EVM04G001520.1;EVM04G005390.1;EVM04G005910.1;EVM07G004160.1;EVM08G003340.1;EVM08G003810.1;EVM08G004200.1;EVM09G001640.1;EVM09G002850.1;EVM09G005390.1;EVM0G007580.1;EVM10G003000.1;EVM10G004350.1;EVM10G004360.1;	K01647+K01915+K03781+K01455+K01647+K15918+K01647+K01637+K01637+K01638+K00122+K01681+K00830+K00049+K00600+K00600+K00626+K01915+K00026+K01681+K00026+K03781+K03781
metabolism	Histidine metabolism	ko00340	13	EVM00G003340.1;EVM00G005960.1;EVM01G000190.1;EVM02G005290.1;EVM05G000540.1;EVM05G001710.1;EVM05G005140.1;EVM06G001840.1;EVM06G002390.1;EVM08G003120.1;EVM09G001770.1;EVM09G002910.1;EVM0G007000.1;	K01693+K01814+K00128+K01663+K14085+K04486+K00128+K00128+K00765+K00817+K00128+K14152+K01663
metabolism	Homologous recombination	ko03440	19	EVM00G002800.1;EVM00G004100.1;EVM00G005780.1;EVM01G004220.1;EVM01G008810.1;EVM02G002800.1;EVM02G003450.1;EVM02G006310.1;EVM03G004280.1;EVM03G005570.1;EVM03G006100.1;EVM04G003450.1;EVM05G001480.1;EVM05G004460.1;EVM07G001820.1;EVM07G001850.1;EVM07G004320.1;EVM08G005110.1;EVM0G002160.1;	K10901+K03165+K07466+K03504+K10881+K10901+K04482+K10879+K10866+K08991+K08775+K10877+K10865+K10873+K10875+K10875+K02327+K10882+K10739
metabolism	Inositol phosphate metabolism	ko00562	19	EVM00G001320.1;EVM00G003930.1;EVM01G004480.1;EVM01G004490.1;EVM01G007880.1;EVM02G003150.1;EVM03G003830.1;EVM03G004830.1;EVM03G006220.1;EVM04G000340.1;EVM05G002560.1;EVM05G004050.1;EVM06G001260.1;EVM06G003440.1;EVM08G001840.1;EVM08G002610.1;EVM08G002620.1;EVM09G002970.1;EVM10G003320.1;	K00328+K00888+K00914+K00914+K05857+K00140+K01114+K00469+K01803+K00921+K05857+K01099+K01771+K01858+K01092+K00921+K00921+K00888+K01771
metabolism	Lipoic acid metabolism	ko00785	6	EVM02G004560.1;EVM08G000870.1;EVM0G001980.1;EVM0G006580.1;EVM0G006590.1;EVM0G010410.1;	K03644+K03801+K03800+K03801+K03644+K03644
metabolism	Lysine biosynthesis	ko00300	13	EVM00G007720.1;EVM01G003520.1;EVM01G007330.1;EVM02G003680.1;EVM02G006100.1;EVM04G001340.1;EVM05G000540.1;EVM05G005850.1;EVM09G000050.1;EVM0G003100.1;EVM0G003220.1;EVM0G004360.1;EVM0G006700.1;	K00838+K01705+K01655+K17450+K00290+K00143+K14085+K00003+K05824+K00838+K00133+K00797+K00928
metabolism	Lysine degradation	ko00310	23	EVM01G000190.1;EVM01G005330.1;EVM02G003750.1;EVM02G006100.1;EVM04G000950.1;EVM04G001340.1;EVM04G006510.1;EVM05G000540.1;EVM05G000810.1;EVM05G002450.1;EVM05G005140.1;EVM05G005900.1;EVM06G001840.1;EVM06G003310.1;EVM09G001640.1;EVM09G001770.1;EVM0G004360.1;EVM0G005100.1;EVM0G007350.1;EVM0G011270.1;EVM0G012120.1;EVM0G012130.1;EVM10G003190.1;	K00128+K00252+K11427+K00290+K07511+K00143+K11429+K14085+K11422+K11419+K00128+K00658+K00128+K00164+K00626+K00128+K00797+K14157+K00135+K00135+K07511+K07511+K11423
metabolism	Methane metabolism	ko00680	20	EVM00G005810.1;EVM00G006460.1;EVM00G006700.1;EVM01G000210.1;EVM01G002770.1;EVM01G004510.1;EVM02G001710.1;EVM02G003440.1;EVM03G006480.1;EVM04G005390.1;EVM05G002750.1;EVM07G003910.1;EVM07G004160.1;EVM08G001170.1;EVM08G003810.1;EVM08G004200.1;EVM09G003470.1;EVM0G001590.1;EVM0G007990.1;EVM0G009020.1;	K03841+K00831+K00925+K15633+K15634+K00850+K01624+K00058+K01689+K00122+K01895+K00863+K00830+K01624+K00600+K00600+K00121+K17066+K01689+K01689
metabolism	N-Glycan biosynthesis	ko00510	32	EVM00G001150.1;EVM00G001300.1;EVM00G001900.1;EVM00G002280.1;EVM00G002610.1;EVM00G002730.1;EVM00G003000.1;EVM00G003900.1;EVM00G004030.1;EVM00G007280.1;EVM01G005990.1;EVM02G002520.1;EVM02G003820.1;EVM02G005170.1;EVM02G007330.1;EVM03G005050.1;EVM03G005660.1;EVM03G005940.1;EVM03G007350.1;EVM04G007230.1;EVM05G007010.1;EVM05G007020.1;EVM06G003360.1;EVM06G004630.1;EVM06G004650.1;EVM07G000830.1;EVM07G000…	K03843+K12670+K03843+K00737+K01230+K01230+K03845+K12669+K07432+K01228+K05546+K00721+K03842+K03850+K07252+K01230+K01001+K03846+K01230+K07441+K01230+K12667+K03848+K03844+K03844+K07252+K00729+K07151+K12668+K03849+K12666+K00729
metabolism	Nicotinate and nicotinamide metabolism	ko00760	17	EVM00G004000.1;EVM02G003640.1;EVM02G006510.1;EVM02G007700.1;EVM03G000140.1;EVM03G004170.1;EVM03G005970.1;EVM04G000740.1;EVM04G003490.1;EVM05G000990.1;EVM05G003690.1;EVM07G001240.1;EVM07G002210.1;EVM07G003640.1;EVM09G000690.1;EVM09G001960.1;EVM0G007090.1;	K01240+K06210+K03426+K11121+K18551+K11121+K10524+K10524+K00858+K00763+K03783+K01950+K01950+K06210+K18551+K00767+K00323
metabolism	Nitrogen metabolism	ko00910	10	EVM00G004910.1;EVM00G008490.1;EVM01G002930.1;EVM05G006540.1;EVM06G005500.1;EVM09G002850.1;EVM0G006930.1;EVM0G010700.1;EVM0G012020.1;EVM10G001780.1;	K00264+K01915+K01455+K17877+K15371+K01915+K10534+K00264+K17877+K01673
metabolism	Non-homologous end-joining	ko03450	9	EVM01G003660.1;EVM02G005610.1;EVM03G004280.1;EVM03G005360.1;EVM05G001480.1;EVM05G006830.1;EVM07G002460.1;EVM07G003670.1;EVM10G000320.1;	K10884+K03513+K10866+K04799+K10865+K04799+K10777+K10777+K03512
metabolism	One carbon pool by folate	ko00670	12	EVM00G006360.1;EVM02G001500.1;EVM04G005170.1;EVM05G003680.1;EVM05G004980.1;EVM07G000500.1;EVM07G000950.1;EVM07G001990.1;EVM07G005530.1;EVM08G003810.1;EVM08G004200.1;EVM0G000610.1;	K00288+K00287+K00560+K00601+K00604+K00605+K00297+K00602+K01934+K00600+K00600+K00295
metabolism	Other glycan degradation	ko00511	9	EVM01G006890.1;EVM02G007870.1;EVM03G001970.1;EVM05G001590.1;EVM06G004850.1;EVM06G005020.1;EVM09G002670.1;EVM0G008200.1;EVM10G003530.1;	K01192+K01227+K12373+K12373+K12373+K12373+K01192+K01444+K01191
metabolism	Other types of O-glycan biosynthesis	ko00514	5	EVM00G003940.1;EVM00G005240.1;EVM07G002970.1;EVM09G005080.1;EVM10G004980.1;	K10967+K00728+K00728+K00728+K10967
metabolism	Oxidative phosphorylation	ko00190	71	EVM00G002650.1;EVM00G002760.1;EVM00G002950.1;EVM00G004420.1;EVM00G004740.1;EVM00G004750.1;EVM00G005010.1;EVM00G005210.1;EVM00G005220.1;EVM00G006620.1;EVM00G007400.1;EVM00G007820.1;EVM00G007850.1;EVM00G008540.1;EVM00G010140.1;EVM01G002430.1;EVM01G003900.1;EVM01G004290.1;EVM01G004340.1;EVM01G004690.1;EVM01G005650.1;EVM01G007760.1;EVM01G008740.1;EVM02G002230.1;EVM02G004500.1;EVM02G004880.1;EVM02G005…	K03943+K02145+K02142+K02154+K00234+K00234+K00420+K02135+K02263+K00417+K02144+K02133+K03885+K02149+K00416+K02266+K02140+K03964+K02258+K02267+K02257+K02153+K02265+K03937+K03939+K00411+K03936+K03949+K02264+K03935+K03953+K02150+K00237+K00415+K02137+K03661+K02134+K01535+K00418+K03885+K03934+K02136+K03938+K01535+K00235+K02146+K02147+K02148+K02155+K02155+K02127+K02132+K00413+K02152+K01535+K02143+K02259+…
metabolism	Pantothenate and CoA biosynthesis	ko00770	18	EVM00G003150.1;EVM00G005390.1;EVM01G002450.1;EVM01G005960.1;EVM01G007070.1;EVM02G004060.1;EVM02G007800.1;EVM02G008570.1;EVM04G001750.1;EVM04G003010.1;EVM05G002110.1;EVM06G004550.1;EVM07G004360.1;EVM08G003150.1;EVM09G003710.1;EVM0G007960.1;EVM0G008270.1;EVM10G001680.1;	K00859+K01652+K01598+K00606+K00053+K00826+K01922+K09680+K01653+K01687+K00077+K01687+K00077+K01687+K00077+K01598+K01652+K06133
metabolism	Penicillin and cephalosporin biosynthesis	ko00311	1	EVM10G003600.1;	K10852
metabolism	Pentose and glucuronate interconversions	ko00040	17	EVM00G008610.1;EVM00G010420.1;EVM01G000190.1;EVM01G001510.1;EVM02G001440.1;EVM02G008760.1;EVM03G006660.1;EVM04G006550.1;EVM05G001780.1;EVM05G005090.1;EVM05G005100.1;EVM05G005140.1;EVM06G000810.1;EVM06G001840.1;EVM08G003000.1;EVM09G001770.1;EVM0G004640.1;	K18103+K01051+K00128+K01783+K18106+K17743+K05351+K00963+K00012+K00065+K00008+K00128+K17818+K00128+K17818+K00128+K00854
metabolism	Pentose phosphate pathway	ko00030	21	EVM00G001460.1;EVM00G005810.1;EVM00G006710.1;EVM01G001510.1;EVM01G004510.1;EVM02G001710.1;EVM02G003950.1;EVM02G004080.1;EVM05G007750.1;EVM06G002950.1;EVM06G006140.1;EVM07G000860.1;EVM07G004530.1;EVM07G004540.1;EVM07G005340.1;EVM08G001170.1;EVM08G002080.1;EVM09G001330.1;EVM0G003090.1;EVM10G000660.1;EVM10G001260.1;	K00948+K03841+K00615+K01783+K00850+K01624+K00033+K01057+K00851+K01807+K00616+K01835+K01053+K01053+K00948+K01624+K01810+K00036+K01053+K01053+K01053
metabolism	Phenylalanine metabolism	ko00360	12	EVM00G003180.1;EVM00G007720.1;EVM00G010200.1;EVM01G005820.1;EVM02G006440.1;EVM02G007200.1;EVM02G009530.1;EVM03G004800.1;EVM03G006720.1;EVM08G003120.1;EVM0G003100.1;EVM0G007150.1;	K14454+K00838+K00276+K00074+K01426+K14455+K07253+K01426+K01426+K00817+K00838+K00074
metabolism	Phenylalanine, tyrosine and tryptophan biosynthesis	ko00400	16	EVM00G000030.1;EVM00G001820.1;EVM00G003180.1;EVM00G007720.1;EVM00G007890.1;EVM01G004800.1;EVM02G002690.1;EVM02G007200.1;EVM03G002680.1;EVM03G004920.1;EVM06G000070.1;EVM06G004490.1;EVM06G005640.1;EVM08G003120.1;EVM0G003100.1;EVM10G002970.1;	K00211+K01657+K14454+K00838+K01694+K13501+K01736+K14455+K13830+K01626+K01626+K01850+K00766+K00817+K00838+K01626
metabolism	Phosphatidylinositol signaling system	ko04070	15	EVM00G003930.1;EVM01G004480.1;EVM01G004490.1;EVM01G007880.1;EVM03G002050.1;EVM03G002060.1;EVM04G000340.1;EVM04G003280.1;EVM05G002560.1;EVM05G004050.1;EVM06G002810.1;EVM08G001840.1;EVM08G002610.1;EVM08G002620.1;EVM09G002970.1;	K00888+K00914+K00914+K05857+K02183+K02183+K00921+K00981+K05857+K01099+K02677+K01092+K00921+K00921+K00888
metabolism	Porphyrin metabolism	ko00860	20	EVM00G000250.1;EVM00G002440.1;EVM00G007530.1;EVM01G005650.1;EVM02G002400.1;EVM02G003830.1;EVM03G004190.1;EVM04G005260.1;EVM05G006960.1;EVM06G001730.1;EVM06G001850.1;EVM07G003610.1;EVM07G003930.1;EVM09G000330.1;EVM09G000540.1;EVM09G005250.1;EVM0G005860.1;EVM0G009870.1;EVM0G011360.1;EVM10G001510.1;	K00228+K01764+K01885+K02257+K01885+K01749+K00589+K01698+K00231+K00510+K00510+K00643+K01764+K00643+K02259+K01599+K01772+K01885+K00589+K01719
metabolism	Propanoate metabolism	ko00640	15	EVM00G006700.1;EVM02G003150.1;EVM02G005720.1;EVM03G003280.1;EVM03G004370.1;EVM04G000950.1;EVM04G004060.1;EVM04G005030.1;EVM05G002750.1;EVM07G004890.1;EVM09G001640.1;EVM0G007470.1;EVM0G012110.1;EVM0G012120.1;EVM0G012130.1;	K00925+K00140+K01900+K05605+K01899+K07511+K01720+K00823+K01895+K11262+K00626+K00249+K05605+K07511+K07511
metabolism	Protein export	ko03060	17	EVM00G002630.1;EVM00G003680.1;EVM00G007320.1;EVM00G008100.1;EVM01G005900.1;EVM02G005890.1;EVM03G000050.1;EVM03G001190.1;EVM03G004630.1;EVM05G004040.1;EVM05G005070.1;EVM05G006380.1;EVM07G003950.1;EVM08G003230.1;EVM09G004900.1;EVM10G002210.1;EVM10G003460.1;	K13431+K03106+K12272+K10956+K03108+K07342+K09490+K09490+K03104+K13280+K12947+K12275+K09481+K03105+K09540+K03109+K03217
metabolism	Purine metabolism	ko00230	72	EVM00G001290.1;EVM00G001460.1;EVM00G002460.1;EVM00G002900.1;EVM00G003380.1;EVM00G003450.1;EVM00G006600.1;EVM00G007420.1;EVM01G001640.1;EVM01G003340.1;EVM01G004220.1;EVM01G006830.1;EVM01G007180.1;EVM02G000360.1;EVM02G002020.1;EVM02G002250.1;EVM02G004610.1;EVM02G004630.1;EVM02G004790.1;EVM02G006770.1;EVM02G007980.1;EVM03G001680.1;EVM03G004840.1;EVM04G001890.1;EVM04G003170.1;EVM04G003790.1;EVM04G004…	K00939+K00948+K03023+K01939+K02999+K02685+K00940+K00764+K00873+K00365+K03504+K01951+K03013+K01427+K01487+K03006+K14721+K18532+K03016+K03010+K11788+K02324+K01522+K03024+K03014+K01477+K00988+K00860+K01952+K03004+K10808+K01756+K01514+K00601+K03783+K01487+K01515+K03020+K02684+K03008+K10807+K01490+K00856+K03506+K02321+K03027+K02320+K01835+K00602+K01923+K03015+K02327+K03022+K00948+K02325+K03011+K00759+…
metabolism	Pyrimidine metabolism	ko00240	63	EVM00G002460.1;EVM00G003380.1;EVM00G003450.1;EVM00G004000.1;EVM00G006380.1;EVM00G006600.1;EVM00G006810.1;EVM00G009570.1;EVM00G010540.1;EVM01G000720.1;EVM01G004220.1;EVM01G005260.1;EVM01G005620.1;EVM01G006960.1;EVM01G007180.1;EVM02G001260.1;EVM02G002250.1;EVM02G003160.1;EVM02G004610.1;EVM02G004790.1;EVM02G006770.1;EVM03G001680.1;EVM04G001890.1;EVM04G003170.1;EVM04G005170.1;EVM04G006110.1;EVM04G006…	K03023+K02999+K02685+K01240+K16066+K00940+K13800+K00761+K11541+K00757+K03504+K01955+K00762+K00876+K03013+K01493+K03006+K16330+K14721+K03016+K03010+K02324+K03024+K03014+K00560+K03004+K10808+K01956+K03783+K03020+K02684+K03008+K10807+K03506+K02321+K03027+K02320+K00384+K00943+K03015+K02327+K03022+K13800+K01937+K02325+K03011+K01465+K01591+K00761+K01520+K03018+K10808+K03025+K01519+K03018+K01937+K01955+…
metabolism	Pyruvate metabolism	ko00620	33	EVM00G002620.1;EVM00G003110.1;EVM00G006700.1;EVM00G007520.1;EVM01G000190.1;EVM01G001640.1;EVM01G007330.1;EVM02G005040.1;EVM02G005110.1;EVM03G003850.1;EVM03G005560.1;EVM04G001520.1;EVM04G006400.1;EVM04G007520.1;EVM05G000520.1;EVM05G000540.1;EVM05G002750.1;EVM05G005140.1;EVM05G007390.1;EVM06G001840.1;EVM07G003800.1;EVM07G004890.1;EVM08G003340.1;EVM09G001640.1;EVM09G001770.1;EVM09G002900.1;EVM09G005…	K01069+K00161+K00925+K01649+K00128+K00873+K01655+K00627+K01679+K00101+K00029+K01638+K01610+K01759+K01649+K14085+K01895+K00128+K00029+K00128+K01958+K11262+K00049+K00626+K00128+K00162+K00026+K00101+K01069+K01679+K01067+K00026+K00382
metabolism	Autophagy - animal	ko04140	15	EVM00G006940.1;EVM01G004480.1;EVM01G004490.1;EVM01G008830.1;EVM02G003580.1;EVM02G003980.1;EVM02G004100.1;EVM03G001170.1;EVM04G000420.1;EVM04G004460.1;EVM04G004940.1;EVM05G000590.1;EVM05G003160.1;EVM05G003360.1;EVM05G005370.1;	K08341+K00914+K00914+K08329+K08342+K08332+K17890+K08331+K08339+K08334+K08343+K08333+K08269+K08337+K08330
metabolism	Riboflavin metabolism	ko00740	9	EVM02G005220.1;EVM06G004700.1;EVM06G006170.1;EVM07G002080.1;EVM08G003010.1;EVM09G000190.1;EVM0G001820.1;EVM0G002760.1;EVM0G002960.1;	K14394+K00953+K00505+K02858+K01078+K00861+K01497+K00953+K00953
metabolism	RNA polymerase	ko03020	21	EVM00G002460.1;EVM00G003380.1;EVM01G007180.1;EVM02G002250.1;EVM02G004610.1;EVM02G004790.1;EVM02G006770.1;EVM04G001890.1;EVM04G003170.1;EVM04G006110.1;EVM05G004950.1;EVM05G006460.1;EVM06G003240.1;EVM07G004310.1;EVM07G004610.1;EVM09G001070.1;EVM09G005220.1;EVM0G001870.1;EVM0G007240.1;EVM10G002150.1;EVM10G003180.1;	K03023+K02999+K03013+K03006+K14721+K03016+K03010+K03024+K03014+K03004+K03020+K03008+K03027+K03015+K03022+K03011+K03018+K03025+K03018+K03021+K03005
metabolism	Selenocompound metabolism	ko00450	7	EVM01G001840.1;EVM05G005610.1;EVM06G001600.1;EVM06G004620.1;EVM08G000420.1;EVM09G000740.1;EVM0G007870.1;	K01874+K01739+K01739+K00384+K01758+K00549+K01874
metabolism	Sesquiterpenoid and triterpenoid biosynthesis	ko00909	2	EVM00G007260.1;EVM07G000210.1;	K00511+K00801
metabolism	SNARE interactions in vesicular transport	ko04130	20	EVM00G003200.1;EVM00G003210.1;EVM00G003220.1;EVM02G004140.1;EVM02G007100.1;EVM02G007840.1;EVM03G001670.1;EVM03G002180.1;EVM03G004820.1;EVM04G001400.1;EVM05G001240.1;EVM05G006520.1;EVM07G003960.1;EVM07G005120.1;EVM07G005430.1;EVM08G001360.1;EVM09G000950.1;EVM09G003510.1;EVM0G003490.1;EVM0G006470.1;	K08486+K08486+K08486+K08502+K08490+K08490+K08513+K08516+K08495+K08489+K08516+K08498+K08515+K08497+K08493+K08516+K08492+K08517+K08504+K08488
metabolism	Sphingolipid metabolism	ko00600	18	EVM00G002230.1;EVM01G007060.1;EVM01G008950.1;EVM03G008030.1;EVM04G004960.1;EVM06G000400.1;EVM06G000930.1;EVM06G004800.1;EVM06G005750.1;EVM06G006250.1;EVM07G002530.1;EVM08G000510.1;EVM08G003110.1;EVM09G002360.1;EVM09G003850.1;EVM09G004680.1;EVM09G005480.1;EVM10G000050.1;	K00720+K00654+K07407+K07407+K01634+K04708+K04718+K04713+K00720+K00720+K04713+K04711+K04712+K04709+K00654+K04708+K04713+K07407
metabolism	Starch and sucrose metabolism	ko00500	37	EVM00G000640.1;EVM00G010420.1;EVM01G000670.1;EVM01G003630.1;EVM01G006430.1;EVM01G007770.1;EVM01G009550.1;EVM01G009850.1;EVM02G001140.1;EVM02G002790.1;EVM02G002910.1;EVM03G000410.1;EVM03G001880.1;EVM03G003460.1;EVM04G000760.1;EVM04G000870.1;EVM04G003000.1;EVM04G006550.1;EVM04G007100.1;EVM05G001780.1;EVM05G002680.1;EVM05G004080.1;EVM05G005810.1;EVM05G006910.1;EVM06G005000.1;EVM07G000860.1;EVM07G003…	K05349+K01051+K01187+K01176+K01194+K00697+K05349+K05349+K05349+K00688+K01179+K05349+K01179+K00706+K01193+K01193+K00844+K00963+K01178+K00012+K01188+K00706+K16055+K05349+K01194+K01835+K01196+K01810+K00844+K00700+K08678+K15920+K05349+K00693+K05349+K00700+K16055
metabolism	Steroid biosynthesis	ko00100	16	EVM00G007260.1;EVM01G009070.1;EVM02G003390.1;EVM02G004720.1;EVM02G006920.1;EVM03G003940.1;EVM03G004870.1;EVM06G001900.1;EVM07G000210.1;EVM07G001570.1;EVM07G004070.1;EVM07G004240.1;EVM0G006210.1;EVM10G001310.1;EVM10G001320.1;EVM10G002480.1;	K00511+K00227+K09831+K07748+K00559+K05917+K09829+K00222+K00801+K00223+K00637+K01852+K07750+K09831+K09831+K05917
metabolism	Sulfur metabolism	ko00920	17	EVM00G004210.1;EVM01G001780.1;EVM01G002010.1;EVM01G009120.1;EVM04G004410.1;EVM04G005300.1;EVM04G006830.1;EVM05G005610.1;EVM06G001600.1;EVM07G004200.1;EVM09G001860.1;EVM09G005320.1;EVM0G001080.1;EVM0G006190.1;EVM0G009170.1;EVM0G011740.1;EVM10G001920.1;	K17218+K01011+K01011+K08738+K00860+K01738+K01738+K01739+K01739+K00381+K00380+K08738+K00390+K17069+K00381+K17218+K01082
metabolism	Sulfur relay system	ko04122	11	EVM00G005760.1;EVM00G007690.1;EVM01G001780.1;EVM01G002010.1;EVM01G003450.1;EVM01G006980.1;EVM01G009400.1;EVM03G002780.1;EVM05G001990.1;EVM09G004100.1;EVM0G008670.1;	K04487+K00566+K01011+K01011+K11996+K14169+K11996+K14171+K12161+K14168+K14171
metabolism	Synthesis and degradation of ketone bodies	ko00072	5	EVM00G003690.1;EVM05G001830.1;EVM07G002290.1;EVM09G001640.1;EVM0G008490.1;	K01027+K01640+K01641+K00626+K01640
metabolism	Taurine and hypotaurine metabolism	ko00430	7	EVM00G006700.1;EVM01G002220.1;EVM01G003170.1;EVM04G002280.1;EVM06G005500.1;EVM07G005150.1;EVM10G004790.1;	K00925+K00681+K01580+K18592+K15371+K00681+K01580
metabolism	Terpenoid backbone biosynthesis	ko00900	18	EVM00G006050.1;EVM00G010070.1;EVM01G005970.1;EVM02G001910.1;EVM03G003970.1;EVM04G001060.1;EVM04G003470.1;EVM05G005830.1;EVM05G005920.1;EVM05G007630.1;EVM07G002290.1;EVM08G002470.1;EVM09G000830.1;EVM09G001640.1;EVM0G005420.1;EVM0G007810.1;EVM0G012060.1;EVM10G004550.1;	K11778+K06013+K00804+K01823+K05355+K00938+K01597+K05955+K00787+K08658+K01641+K00021+K00587+K00626+K05954+K06013+K05355+K05906
metabolism	Thiamine metabolism	ko00730	5	EVM00G001380.1;EVM00G005760.1;EVM01G003020.1;EVM03G001140.1;EVM0G009480.1;	K00877+K04487+K03146+K00949+K00877
metabolism	Tryptophan metabolism	ko00380	27	EVM00G003080.1;EVM00G003090.1;EVM00G005770.1;EVM00G007720.1;EVM00G009840.1;EVM01G000190.1;EVM01G005330.1;EVM01G009030.1;EVM02G000900.1;EVM02G006440.1;EVM02G009450.1;EVM03G004800.1;EVM03G006720.1;EVM04G000950.1;EVM04G003300.1;EVM05G000540.1;EVM05G005140.1;EVM06G001840.1;EVM06G003310.1;EVM09G001640.1;EVM09G001770.1;EVM0G000820.1;EVM0G003100.1;EVM0G012120.1;EVM0G012130.1;EVM10G004350.1;EVM10G004360.…	K00486+K01556+K00463+K00838+K03781+K00128+K00252+K00463+K00452+K01426+K00463+K01426+K01426+K07511+K14338+K14085+K00128+K00128+K00164+K00626+K00128+K14264+K00838+K07511+K07511+K03781+K03781
metabolism	Tyrosine metabolism	ko00350	15	EVM00G003180.1;EVM00G005400.1;EVM00G007720.1;EVM00G010200.1;EVM02G007200.1;EVM02G009530.1;EVM03G002920.1;EVM05G006430.1;EVM06G006170.1;EVM08G003120.1;EVM09G003470.1;EVM0G003100.1;EVM0G006430.1;EVM0G007350.1;EVM0G011270.1;	K14454+K01557+K00838+K00276+K14455+K07253+K02510+K13953+K00505+K00817+K00121+K00838+K00451+K00135+K00135
metabolism	Ubiquinone and other terpenoid-quinone biosynthesis	ko00130	8	EVM00G002520.1;EVM00G007720.1;EVM03G005740.1;EVM07G001560.1;EVM07G002140.1;EVM09G003150.1;EVM0G003100.1;EVM0G009560.1;	K06134+K00838+K06127+K00568+K06126+K06125+K00838+K06126
metabolism	Valine, leucine and isoleucine biosynthesis	ko00290	16	EVM00G005390.1;EVM00G006570.1;EVM00G007520.1;EVM01G007070.1;EVM02G004060.1;EVM04G001750.1;EVM04G003010.1;EVM04G004610.1;EVM04G008250.1;EVM05G000520.1;EVM05G000530.1;EVM06G004550.1;EVM08G003150.1;EVM09G001180.1;EVM0G006320.1;EVM0G008270.1;	K01652+K17989+K01649+K00053+K00826+K01653+K01687+K01754+K01702+K01649+K01702+K01687+K01687+K01702+K01754+K01652
metabolism	Valine, leucine and isoleucine degradation	ko00280	31	EVM00G003690.1;EVM00G005590.1;EVM00G009290.1;EVM01G000190.1;EVM02G003150.1;EVM02G003490.1;EVM02G004060.1;EVM03G003280.1;EVM04G000950.1;EVM05G000540.1;EVM05G001830.1;EVM05G005140.1;EVM06G000160.1;EVM06G001840.1;EVM06G006320.1;EVM07G002290.1;EVM07G006730.1;EVM09G001270.1;EVM09G001640.1;EVM09G001770.1;EVM0G000500.1;EVM0G007140.1;EVM0G007180.1;EVM0G007470.1;EVM0G008490.1;EVM0G010590.1;EVM0G011950.1;E…	K01027+K00253+K01969+K00128+K00140+K09699+K00826+K05605+K07511+K14085+K01640+K00128+K01907+K00128+K01968+K01641+K07513+K01907+K00626+K00128+K05607+K00253+K00167+K00249+K01640+K01968+K01969+K05605+K07511+K07511+K00382
metabolism	Vancomycin resistance	ko01502	1	EVM0G010970.1;	K01775
metabolism	Various types of N-glycan biosynthesis	ko00513	21	EVM00G001150.1;EVM00G001300.1;EVM00G001900.1;EVM00G002610.1;EVM00G002730.1;EVM00G003000.1;EVM00G003900.1;EVM00G004030.1;EVM02G003820.1;EVM02G005810.1;EVM03G005050.1;EVM03G005940.1;EVM03G007350.1;EVM04G007230.1;EVM05G007010.1;EVM05G007020.1;EVM06G004630.1;EVM06G004650.1;EVM07G001230.1;EVM09G000520.1;EVM0G002570.1;	K03843+K12670+K03843+K01230+K01230+K03845+K12669+K07432+K03842+K05528+K01230+K03846+K01230+K07441+K01230+K12667+K03844+K03844+K07151+K12668+K12666
metabolism	Vitamin B6 metabolism	ko00750	5	EVM00G005070.1;EVM00G006460.1;EVM04G003850.1;EVM07G002350.1;EVM09G005910.1;	K06215+K00831+K13248+K00868+K08681

[truncated: 2 more sheets: Table S11, Table S12]
